# Supplementary material for: Morphological, physiological, biochemical, and transcriptome studies reveal the importance of transporters and stress signaling pathways during salinity stress in Prunus
Source: Sci Rep. 2022 Jan 24;12:1274. doi: 10.1038/s41598-022-05202-1 (PMC8786923; doi:10.1038/s41598-022-05202-1)
Supplement: Supplementary file 11 — Supplementary Table S10. [file 41598_2022_5202_MOESM11_ESM.xlsx]

## Sheet: TNL_CNL
Supplemental Table S10. Differentially expressed genes (DEGs) involved in calcium signaling.
Gene_id	Pathway	description	logFC
Prupe.6G333400	signalling.calcium	calcium-dependent phospholipid binding, negative regulation of cell death, plasma membrane, cellular response to calcium ion	-2.56151

## Sheet: TRL_CRL
Gene_id	Pathway	description	logFC

## Sheet: TNR_CNR
Gene_id	Pathway	description	logFC
Prupe.3G303600	signalling.calcium	calcium ion binding	2.42433

## Sheet: TRR_CRR
Gene_id	Pathway	description	logFC

## Sheet: CNL_CRL
Gene_id	Pathway	description	logFC
Prupe.1G412900	signalling.calcium	membrane, integral component of membrane, calcium ion binding, hyperosmotic salinity response, regulation of potassium ion transport, ion homeostasis, cytoplasm, plasma membrane, plant-type vacuole membrane	-3.95217
Prupe.4G093300	signalling.calcium	ATP binding, nucleotide binding, kinase activity, phosphorylation, membrane, integral component of membrane, transferase activity, calcium ion binding, protein kinase activity, protein phosphorylation, protein serine/threonine kinase activity, polysaccharide binding, plasma membrane, cell surface receptor signaling pathway	6.25771
Prupe.4G119200	signalling.calcium	, Golgi apparatus, membrane, integral component of membrane, calcium ion binding, protein ubiquitination, ubiquitin protein ligase activity, ubiquitin-dependent protein catabolic process, endosome, trans-Golgi network, protein targeting to vacuole, Golgi to vacuole transport, Golgi transport complex	2.93314
Prupe.3G051100	signalling.calcium	calcium ion binding	-3.40933
Prupe.1G480500	signalling.calcium	catalytic activity, hydrolase activity, calcium ion binding, membrane, phospholipase D activity, N-acylphosphatidylethanolamine-specific phospholipase D activity, lipid catabolic process, phosphatidylcholine metabolic process, plasma membrane, phospholipid catabolic process, response to water deprivation, response to salt stress, response to abscisic acid, membrane lipid catabolic process	-3.77493
Prupe.8G234000	signalling.calcium	calcium ion binding	3.69697
Prupe.1G515200	signalling.calcium	calcium ion binding, calcium-dependent phospholipid binding, cellular oxidant detoxification, cytoplasm, peroxidase activity, ATP binding, zinc ion binding, protein homodimerization activity, response to osmotic stress, response to heat, response to cold, response to water deprivation, response to salt stress, response to abscisic acid, response to cadmium ion, calcium ion transmembrane transport…	-2.87179
Prupe.7G132200	signalling.calcium	extracellular region, plasmodesma, calcium-mediated signaling	-4.07107
Prupe.1G436900	signalling.calcium	calcium ion binding	-3.76873
Prupe.4G093600	signalling.calcium	ATP binding, membrane, integral component of membrane, calcium ion binding, protein kinase activity, protein phosphorylation, polysaccharide binding, plasma membrane, protein serine/threonine kinase activity, cell surface receptor signaling pathway	-11.0026
Prupe.1G023600	signalling.calcium	calcium ion binding	3.22432
Prupe.6G298900	signalling.calcium	calcium ion binding	3.00497
Prupe.6G321200	signalling.calcium	extracellular region, plasmodesma, calcium-mediated signaling	-4.77859
Prupe.3G266000	signalling.calcium	calcium ion binding	2.90374
Prupe.7G090800	signalling.calcium	ATP binding, nucleotide binding, kinase activity, phosphorylation, transferase activity, calcium ion binding, metal ion binding, protein kinase activity, protein phosphorylation, nucleus, cytoplasm, protein autophosphorylation, intracellular signal transduction, peptidyl-serine phosphorylation, calmodulin binding, calcium-dependent protein serine/threonine kinase activity	3.07757
Prupe.7G243800	signalling.calcium	catalytic activity, hydrolase activity, calcium ion binding, membrane, phospholipase D activity, N-acylphosphatidylethanolamine-specific phospholipase D activity, lipid catabolic process, phosphatidylcholine metabolic process, plasma membrane, phospholipid catabolic process	3.27003
Prupe.6G333400	signalling.calcium	calcium-dependent phospholipid binding, negative regulation of cell death, plasma membrane, cellular response to calcium ion	7.25736
Prupe.3G181200	signalling.calcium	ATP binding, membrane, integral component of membrane, calcium ion binding, protein kinase activity, protein phosphorylation, polysaccharide binding, plasma membrane, protein serine/threonine kinase activity, cell surface receptor signaling pathway	2.91628
Prupe.7G106800	signalling.calcium	calcium ion binding, membrane, integral component of membrane	7.06763
Prupe.1G384400	signalling.calcium	calcium ion binding, regulation of catalytic activity, calcium-mediated signaling, microtubule cytoskeleton organization, enzyme regulator activity	3.8856
Prupe.6G342600	signalling.calcium	calcium ion binding	5.51571
Prupe.4G086300	signalling.calcium	membrane, integral component of membrane, ion transport, ion transmembrane transport, cation transmembrane transport, plasma membrane, vacuolar membrane, plasmodesma, chloroplast envelope, calcium activated cation channel activity	-2.01904
Prupe.8G188800	signalling.calcium	calcium ion binding, peroxisome	2.48953
Prupe.5G194800	signalling.calcium	membrane, integral component of membrane, calcium ion binding	2.77215
Prupe.8G125200	signalling.calcium	carbohydrate metabolic process, calcium ion binding, alpha-amylase activity	6.05023
Prupe.3G192400	signalling.calcium	transmembrane transport, membrane, integral component of membrane, ion transport, calcium ion transport, vacuole, vacuolar membrane, cation transmembrane transporter activity, cation transport, antiporter activity, calcium:proton antiporter activity, calcium ion transmembrane transport, cellular calcium ion homeostasis, plant-type vacuole membrane	-2.23244
Prupe.1G066500	signalling.calcium	membrane, integral component of membrane, calcium ion binding, extracellular region, phospholipase A2 activity, phospholipid metabolic process, lipid catabolic process, arachidonic acid secretion, phospholipid binding, calcium-dependent phospholipase A2 activity, Golgi apparatus	-3.44087
Prupe.5G024400	signalling.calcium	membrane, integral component of membrane, ion transport, ion transmembrane transport, cation transmembrane transport, plasma membrane, calcium activated cation channel activity	-2.13197
Prupe.4G093500	signalling.calcium	ATP binding, nucleotide binding, kinase activity, phosphorylation, membrane, integral component of membrane, transferase activity, calcium ion binding, protein kinase activity, protein phosphorylation, protein serine/threonine kinase activity, polysaccharide binding, plasma membrane, cell surface receptor signaling pathway	-3.65112
Prupe.4G037100	signalling.calcium	oxidoreductase activity, oxidation-reduction process, calcium ion binding, mitochondrion, mitochondrial inner membrane, peroxisome	2.29889
Prupe.3G303600	signalling.calcium	calcium ion binding	2.41035
Prupe.2G026200	signalling.calcium	ATP binding, nucleotide binding, membrane, integral component of membrane, ion transport, calcium transmembrane transporter activity, phosphorylative mechanism, calcium ion transport, calcium ion transmembrane transport, calmodulin binding, intracellular membrane-bounded organelle, ATPase-coupled cation transmembrane transporter activity	5.30573
Prupe.2G146900	signalling.calcium	calcium ion binding	-2.20025
Prupe.1G435600	signalling.calcium	catalytic activity, carbohydrate metabolic process, hydrolase activity, calcium ion binding, hydrolase activity, acting on glycosyl bonds, metabolic process, cation binding, alpha-amylase activity, alpha-amylase activity (releasing maltohexaose)	2.03848
Prupe.1G023400	signalling.calcium	ATP binding, nucleotide binding, membrane, integral component of membrane, ion transport, calcium transmembrane transporter activity, phosphorylative mechanism, calcium ion transport, calcium ion transmembrane transport, intracellular membrane-bounded organelle, ATPase-coupled cation transmembrane transporter activity	2.73313
Prupe.3G051200	signalling.calcium	catalytic activity, hydrolase activity, calcium ion binding, membrane, phospholipase D activity, N-acylphosphatidylethanolamine-specific phospholipase D activity, lipid catabolic process, phosphatidylcholine metabolic process, plasma membrane, phospholipid catabolic process	-3.15338
Prupe.4G094100	signalling.calcium	ATP binding, nucleotide binding, kinase activity, phosphorylation, membrane, integral component of membrane, transferase activity, calcium ion binding, protein kinase activity, protein phosphorylation, protein serine/threonine kinase activity, polysaccharide binding, plasma membrane, cell surface receptor signaling pathway	2.15016
Prupe.5G152700	signalling.calcium	calcium ion binding	2.45893
Prupe.1G046800	signalling.calcium	oxidation-reduction process, monooxygenase activity, calcium ion binding	2.54229
Prupe.3G125200	signalling.calcium	transmembrane transport, membrane, integral component of membrane, calcium ion binding, calcium:proton antiporter activity, cellular calcium ion homeostasis, calcium ion transmembrane transport	-3.20861

## Sheet: TNL_TRL
Gene_id	Pathway	description	logFC
Prupe.1G412900	signalling.calcium	membrane, integral component of membrane, calcium ion binding	-4.17887
Prupe.4G093300	signalling.calcium	ATP binding, nucleotide binding, kinase activity, phosphorylation, membrane, integral component of membrane, transferase activity, calcium ion binding, protein kinase activity, protein phosphorylation, protein serine/threonine kinase activity, polysaccharide binding, plasma membrane, cell surface receptor signaling pathway	6.09087
Prupe.1G480500	signalling.calcium	catalytic activity, hydrolase activity, calcium ion binding, membrane, phospholipase D activity, N-acylphosphatidylethanolamine-specific phospholipase D activity, lipid catabolic process, phosphatidylcholine metabolic process, plasma membrane, phospholipid catabolic process	-4.92768
Prupe.1G515200	signalling.calcium	calcium ion binding, calcium-dependent phospholipid binding, metal ion binding, cellular oxidant detoxification, cytoplasm	-3.7253
Prupe.4G119200	signalling.calcium	, Golgi apparatus, membrane, integral component of membrane, calcium ion binding, protein ubiquitination, ubiquitin protein ligase activity, ubiquitin-dependent protein catabolic process, endosome, trans-Golgi network, protein targeting to vacuole, Golgi to vacuole transport, Golgi transport complex	2.46417
Prupe.4G093600	signalling.calcium	ATP binding, membrane, integral component of membrane, calcium ion binding, protein kinase activity, protein phosphorylation, polysaccharide binding, plasma membrane, protein serine/threonine kinase activity, cell surface receptor signaling pathway	-11.7967
Prupe.7G132200	signalling.calcium	extracellular region, plasmodesma, calcium-mediated signaling	-4.191
Prupe.1G436900	signalling.calcium	calcium ion binding	-3.43206
Prupe.8G234000	signalling.calcium	calcium ion binding	3
Prupe.1G023600	signalling.calcium	calcium ion binding	2.81606
Prupe.6G298900	signalling.calcium	calcium ion binding	2.60221
Prupe.3G051100	signalling.calcium	calcium ion binding	-2.05
Prupe.7G106800	signalling.calcium	calcium ion binding, membrane, integral component of membrane	6.70369
Prupe.7G090800	signalling.calcium	ATP binding, nucleotide binding, kinase activity, phosphorylation, transferase activity, calcium ion binding, metal ion binding, protein kinase activity, protein phosphorylation, nucleus, cytoplasm, protein autophosphorylation, intracellular signal transduction, peptidyl-serine phosphorylation, calmodulin binding, calcium-dependent protein serine/threonine kinase activity, calmodulin-dependent pr…	2.44061
Prupe.4G093500	signalling.calcium	ATP binding, nucleotide binding, kinase activity, phosphorylation, membrane, integral component of membrane, transferase activity, calcium ion binding, protein kinase activity, protein phosphorylation, protein serine/threonine kinase activity, polysaccharide binding, plasma membrane, cell surface receptor signaling pathway	-7.83575
Prupe.3G266000	signalling.calcium	calcium ion binding	2.27405
Prupe.4G094100	signalling.calcium	ATP binding, nucleotide binding, kinase activity, phosphorylation, membrane, integral component of membrane, transferase activity, calcium ion binding, protein kinase activity, protein phosphorylation, protein serine/threonine kinase activity, polysaccharide binding, plasma membrane, cell surface receptor signaling pathway	4.06402
Prupe.6G321200	signalling.calcium	extracellular region, plasmodesma, calcium-mediated signaling	-3.43288
Prupe.4G093100	signalling.calcium	ATP binding, nucleotide binding, kinase activity, phosphorylation, membrane, integral component of membrane, transferase activity, calcium ion binding, protein kinase activity, protein phosphorylation, protein serine/threonine kinase activity, polysaccharide binding, plasma membrane, cell surface receptor signaling pathway	-2.66184
Prupe.1G437000	signalling.calcium	calcium ion binding	2.05776
Prupe.3G181200	signalling.calcium	ATP binding, membrane, integral component of membrane, calcium ion binding, protein kinase activity, protein phosphorylation, polysaccharide binding, plasma membrane, protein serine/threonine kinase activity, cell surface receptor signaling pathway	2.33935
Prupe.8G188800	signalling.calcium	calcium ion binding, peroxisome	2.23988
Prupe.7G243800	signalling.calcium	catalytic activity, hydrolase activity, calcium ion binding, membrane, phospholipase D activity, N-acylphosphatidylethanolamine-specific phospholipase D activity, lipid catabolic process, phosphatidylcholine metabolic process, plasma membrane, phospholipid catabolic process	2.38406
Prupe.1G384400	signalling.calcium	calcium ion binding, regulation of catalytic activity, calcium-mediated signaling, microtubule cytoskeleton organization, enzyme regulator activity	2.54818
Prupe.6G342600	signalling.calcium	calcium ion binding	3.08983
Prupe.5G194800	signalling.calcium	membrane, integral component of membrane, calcium ion binding	2.023
Prupe.6G333400	signalling.calcium	calcium-dependent phospholipid binding, negative regulation of cell death, plasma membrane, cellular response to calcium ion	2.8162

## Sheet: CNR_CRR
Gene_id	Pathway	description	logFC
Prupe.1G412900	signalling.calcium	membrane, integral component of membrane, calcium ion binding	-4.32171
Prupe.1G050000	signalling.calcium	calcium ion binding	-4.99197
Prupe.4G094100	signalling.calcium	ATP binding, nucleotide binding, kinase activity, phosphorylation, membrane, integral component of membrane, transferase activity, calcium ion binding, protein kinase activity, protein phosphorylation, protein serine/threonine kinase activity, polysaccharide binding, plasma membrane, cell surface receptor signaling pathway	-3.52237
Prupe.1G436900	signalling.calcium	calcium ion binding	-2.8851
Prupe.3G181800	signalling.calcium	ATP binding, membrane, integral component of membrane, calcium ion binding, protein kinase activity, protein phosphorylation, polysaccharide binding, plasma membrane, protein serine/threonine kinase activity, cell surface receptor signaling pathway	-4.33066
Prupe.6G351100	signalling.calcium	membrane, integral component of membrane, oxidation-reduction process, monooxygenase activity, calcium ion binding	-2.4869
Prupe.2G030700	signalling.calcium	membrane, integral component of membrane, ion transport, ion transmembrane transport, cation transmembrane transport, plasma membrane, calcium activated cation channel activity	-4.95615
Prupe.6G088800	signalling.calcium	oxidation-reduction process, oxidoreductase activity, membrane, integral component of membrane, calcium ion binding, peroxidase activity, oxidoreductase activity, acting on NAD(P)H, oxygen as acceptor, cellular oxidant detoxification, plasma membrane, NAD(P)H oxidase (H(2)O(2)-forming activity	-6.37389
Prupe.1G437000	signalling.calcium	calcium ion binding	-2.06589
Prupe.1G277200	signalling.calcium	calcium ion binding, photosynthesis, thylakoid, photosystem II, photosystem II oxygen evolving complex, extrinsic component of membrane, chloroplast, electron transporter, transferring electrons within the cyclic electron transport pathway of photosynthesis activity, photosynthetic electron transport chain	3.64749

## Sheet: TNR_TRR
Gene_id	Pathway	description	logFC
Prupe.1G412900	signalling.calcium	membrane, integral component of membrane, calcium ion binding	-3.95624
Prupe.1G050000	signalling.calcium	calcium ion binding	-4.86536
Prupe.1G436900	signalling.calcium	calcium ion binding	-4.49644
Prupe.6G351100	signalling.calcium	membrane, integral component of membrane, oxidation-reduction process, monooxygenase activity, calcium ion binding	-2.78522
Prupe.3G181800	signalling.calcium	ATP binding, membrane, integral component of membrane, calcium ion binding, protein kinase activity, protein phosphorylation, polysaccharide binding, plasma membrane, protein serine/threonine kinase activity, cell surface receptor signaling pathway	-2.88573
Prupe.2G030700	signalling.calcium	membrane, integral component of membrane, ion transport, ion transmembrane transport, cation transmembrane transport, plasma membrane, calcium activated cation channel activity	-6.26618
Prupe.6G088800	signalling.calcium	oxidation-reduction process, oxidoreductase activity, membrane, integral component of membrane, calcium ion binding, peroxidase activity, oxidoreductase activity, acting on NAD(P)H, oxygen as acceptor, cellular oxidant detoxification, plasma membrane, NAD(P)H oxidase (H(2)O(2)-forming activity	-6.86808
Prupe.4G094100	signalling.calcium	ATP binding, nucleotide binding, kinase activity, phosphorylation, membrane, integral component of membrane, transferase activity, calcium ion binding, protein kinase activity, protein phosphorylation, protein serine/threonine kinase activity, polysaccharide binding, plasma membrane, cell surface receptor signaling pathway	-2.30899
Prupe.4G192800	signalling.calcium	calcium ion binding	-3.53851
Prupe.1G276100	signalling.calcium	calcium ion binding	-3.43067
Prupe.1G437000	signalling.calcium	calcium ion binding	-2.56461
Prupe.4G092900	signalling.calcium	ATP binding, nucleotide binding, kinase activity, phosphorylation, membrane, transferase activity, calcium ion binding, protein kinase activity, protein phosphorylation, protein serine/threonine kinase activity, polysaccharide binding, plasma membrane, cell surface receptor signaling pathway	-2.21429
Prupe.4G093400	signalling.calcium	ATP binding, nucleotide binding, kinase activity, phosphorylation, membrane, integral component of membrane, transferase activity, calcium ion binding, protein kinase activity, protein phosphorylation, protein serine/threonine kinase activity, polysaccharide binding, plasma membrane, cell surface receptor signaling pathway	6.28223
Prupe.2G012000	signalling.calcium	calcium ion binding, photosynthesis, photosystem II, photosystem II oxygen evolving complex, extrinsic component of membrane	-3.52026
